# Supplementary material for: WO3/BiOBr S-Scheme Heterojunction Photocatalyst for Enhanced Photocatalytic CO2 Reduction
Source: Materials (Basel). 2024 Jun 30;17(13):3199. doi: 10.3390/ma17133199 (PMC11242261; doi:10.3390/ma17133199)
Supplement: Supplementary file 1 [file materials-17-03199-s001.zip]

Archive with 1 entries (1 files):
- materials-3044520-supplementary.pdf
